# Supplementary material for: Biological Activity of Essential Oils of Four Juniper Species and Their Potential as Biopesticides
Source: Molecules. 2021 Oct 21;26(21):6358. doi: 10.3390/molecules26216358 (PMC8586938; doi:10.3390/molecules26216358)
Supplement: Supplementary file 1 [file molecules-26-06358-s001.zip]

Archive with 1 entries (1 files):
- molecules-1401771-supplementary.pdf
